# Supplementary material for: Preying on seals pushes killer whales from Norway above pollution effects thresholds
Source: Sci Rep. 2020 Jul 17;10:11888. doi: 10.1038/s41598-020-68659-y (PMC7368030; doi:10.1038/s41598-020-68659-y)
Supplement: Supplementary file 2 — Supplementary file2 (XLSX 31 kb) [file 41598_2020_68659_MOESM2_ESM.xlsx]

## Sheet: Sheet1
										Organohalogen contaminants (ng/g w.w.)
Whale ID	Sex	Age class	d13C	d15N	Dietary group	Fish or seal-eater	Lipid %	Water content (%)	Mercury in skin (ug/g d.w.)	PCB-28	PCB-31	PCB-47	PCB-52	PCB-56	PCB-66	PCB-74	PCB-87	PCB-99	PCB-101	PCB-105	PCB-110	PCB-114	PCB-118	PCB-128	PCB-137	PCB-138	PCB-141	PCB-149	PCB-151	PCB-153	PCB-156	PCB-157	PCB-170	PCB-180	PCB-183	PCB-187	PCB-189	PCB-194	PCB-196	PCB-199	PCB-206	PCB-209	HCB	α-HCH	β-HCH	γ-HCH	Oxychlordane	trans-chlordane	cis-chlordane
KI06	Female	Adult	-18.92	13.2	Seal	Seal	NA	59.98	4.11	NA	NA	NA	NA	NA	NA	NA	NA	NA	NA	NA	NA	NA	NA	NA	NA	NA	NA	NA	NA	NA	NA	NA	NA	NA	NA	NA	NA	NA	NA	NA	NA	NA	NA	NA	NA	NA	NA	NA	NA
NKW_096	Female	Adult	-19.14	12.51	Seal	Seal	37.63	68.39	4.25	23	n.d.	436.962	1557.39	n.d.	29.3	114	211	3120	796	163	56.3	5.11	882	710	257	7990	15.1	3010	1660	13000	35.1	35.8	1320	3390	830	2230	19	260	233	8.73656	21.1	15.7	548	2.15054	107	3.22581	578	0.419	238
NKW_921	Male	Adult	-18.54	12.55	Seal	Seal	14.43	64.86	4.61	7.99	n.d.	88.2732	357.603	n.d.	16.9	40.5	57.6	545	202	48.3	23.1	2.32	231	125	44.3	1410	5.67	522	288	1990	12	7.6	233	535	133	369	3.61	52.3	41.9	1.28866	4.9	3.69	123	n.d.	28.7	n.d.	128	7.6	63.7
NKW_823	Unknown	Unknown	-19.44	12.95	Seal	Seal	11.41	56.94	3.79	3.34	n.d.	n.d.	75.6912	n.d.	3.92	7.14	19.1	138	52.3	13.4	12.6	0.691	60.4	42.3	18.2	521	3.69	165	89	918	8.18	3.23	160	396	96.3	240	3	50.8	38.2	1.03687	5.53	4.11	40.8	n.d.	6.91	n.d.	23.7	2.88	18.3
KI01	Male	Adult	-19.42	12.42	Seal	Seal	NA	60.29	3.71	NA	NA	NA	NA	NA	NA	NA	NA	NA	NA	NA	NA	NA	NA	NA	NA	NA	NA	NA	NA	NA	NA	NA	NA	NA	NA	NA	NA	NA	NA	NA	NA	NA	NA	NA	NA	NA	NA	NA	NA
KI03	Female	Adult	-20	12.32	Seal	Seal	NA	65.55	2.62	NA	NA	NA	NA	NA	NA	NA	NA	NA	NA	NA	NA	NA	NA	NA	NA	NA	NA	NA	NA	NA	NA	NA	NA	NA	NA	NA	NA	NA	NA	NA	NA	NA	NA	NA	NA	NA	NA	NA	NA
KI05	Male	Adult	-19.21	12.82	Seal	Seal	22.18	68.24	5.44	6.67	n.d.	180.46	338.966	n.d.	8.16	57.6	63.3	1850	286	48.7	16	2.99	228	482	172	5120	3.1	652	304	9040	46	30	1040	2570	542	973	12.8	198	149	2.75862	12.4	6.51	50.9	n.d.	16.3	n.d.	482	5.52	22.8
NKW_183	Male	Adult	-19.39	11.91	Herring	Fish	19.07	69.29	1.72	2.23	n.d.	106.592	355.781	n.d.	44.3	97.8	163	442	597	126	97.6	9.84	437	115	36.6	830	19.1	474	256	1260	36.3	17.5	129	335	78.9	199	3.25	27.6	22	0.507099	2.54	2.3	99.1	n.d.	16.8	n.d.	112	7.61	41.1
NKW_180	Male	Adult	-19.56	11.76	Herring	Fish	NA	64.35	1.86	NA	NA	NA	NA	NA	NA	NA	NA	NA	NA	NA	NA	NA	NA	NA	NA	NA	NA	NA	NA	NA	NA	NA	NA	NA	NA	NA	NA	NA	NA	NA	NA	NA	NA	NA	NA	NA	NA	NA	NA
NKW_153	Male	Adult	-19.57	11.66	Herring	Fish	3.37	67.8	2.11	0.159	n.d.	n.d.	n.d.	n.d.	0.795	7.45	2.64	144	32	8.65	1.42	0.376	37.7	34.4	15.4	369	0.721	139	73.7	593	2.4	1.92	76.3	193	48.1	105	1.44	23.1	15.1	100.24	1.68	3.04	8.89	n.d.	1.19	n.d.	52.2	0.962	5.05
NKW_165	Male	Adult	-19.42	11.67	Herring	Fish	1.78	59.18	1.53	0.422	n.d.	n.d.	n.d.	n.d.	0.81	1.59	1.03	20.6	1.93	2.56	1.22	0.301	9.44	5.67	2	50.4	0.249	23	13.3	77.7	0.778	0.556	11.1	29.5	7	15.8	0.402	3.44	2.22	n.d.	0.272	0.376	2.89	n.d.	0.948	n.d.	5.67	0.418	0.556
NKW_867	Male	Adult	-19.21	11.54	Herring	Fish	9.05	60.27	1.84	2.67	n.d.	n.d.	n.d.	n.d.	5.14	8.85	9.05	51.4	38.9	10.9	2.26	0.617	36	13.4	4.53	101	0.823	54.9	30.3	148	2.06	1.65	17.6	43.9	10.5	26.6	0.43	4.94	3.09	n.d.	0.405	0.425	16.7	n.d.	2.67	n.d.	23	1.65	8.64
NKW_918	Male	Adult	19.43	11.46	Herring	Fish	24.85	61.38	2.03	8.12	n.d.	104.95	513.168	n.d.	17.7	45.7	55.9	697	259	54.8	20.2	2.48	218	168	79.2	1717	4.26	826	463	2410	12.4	12.3	383	1010	220	468	6.34	112	80.4	1.68317	8.81	7	65	n.d.	17.8	n.d.	119	5.46	32.3
NKW_862	Male	Adult	-18.9	11.95	Herring	Fish	29.22	56.62	1.91	0.281	n.d.	49.6667	155.556	n.d.	41.3	50.6	94.1	192	266	65.3	130	4.33	191	47	16.7	340	15.6	180	102	499	18.1	7.67	53	137	33.6	79.7	1.33	14.1	10.2	n.d.	1.33	1.41	91.8	n.d.	16	n.d.	63.4	6.11	30.2
NKW_919	Male	Adult	-19.77	11.78	Herring	Fish	1.68	61.86	1.29	0.237	n.d.	n.d.	n.d.	n.d.	0.785	2.64	0.982	20.7	11.3	3.13	1.18	0.445	10.6	5.77	1.92	56.5	0.481	18.5	9.25	83.4	0.962	0.481	8.97	25.1	5.77	12.1	0.449	2.64	1.44	n.d.	0.428	1.6	2.64	n.d.	0.986	n.d.	6.49	0.408	0.481
NKW_920	Male	Adult	-19.57	11.65	Herring	Fish	NA	63.25	2.15	NA	NA	NA	NA	NA	NA	NA	NA	NA	NA	NA	NA	NA	NA	NA	NA	NA	NA	NA	NA	NA	NA	NA	NA	NA	NA	NA	NA	NA	NA	NA	NA	NA	NA	NA	NA	NA	NA	NA	NA
NKW_511	Female	Adult	-19.75	11.44	Herring	Fish	NA	66.29	2.08	NA	NA	NA	NA	NA	NA	NA	NA	NA	NA	NA	NA	NA	NA	NA	NA	NA	NA	NA	NA	NA	NA	NA	NA	NA	NA	NA	NA	NA	NA	NA	NA	NA	NA	NA	NA	NA	NA	NA	NA
NKW_937	Male	Adult	-19.46	11.92	Herring	Fish	2.35	65.97	1.98	0.387	n.d.	n.d.	n.d.	n.d.	0.691	2.94	0.998	15.6	13.8	3.24	1.25	0.362	11.8	5.29	1.76	40.6	0.222	19.1	12.5	70.9	0.882	0.139	12.7	33	7.65	17.2	0.381	5.59	2.65	n.d.	0.348	1.08	4.12	n.d.	1.21	n.d.	7.35	0.411	1.47
NKW_922	Male	Adult	-19.13	11.69	Herring	Fish	8.1	68.3	1.67	0.422	n.d.	n.d.	n.d.	n.d.	4.23	6.69	7.04	62	44.4	14.1	8.8	1.06	44.7	19	5.63	133	1.41	62	35.7	192	4.58	2.46	27.2	65.6	15.1	34.3	1.06	7.04	4.58	n.d.	1.41	5.52	10.2	n.d.	1.19	n.d.	21.1	1.06	4.93
NKW_063	Male	Adult	-19.48	11.73	Herring	Fish	26.3	69.88	1.87	2.49	n.d.	85.3741	368.934	n.d.	17.1	1.5	88.1	560	298	62.4	38.2	3.74	253	142	58.8	1390	8.16	603	352	2090	19	11.3	307	791	179	391	4.99	73.7	54.9	0.793651	4.76	4.16	64.2	n.d.	16.9	n.d.	112	6.8	35.3
UNK1	Unknown	Subadult	-19.23	11.41	Herring	Fish	26.07	65.61	1.38	7.26	n.d.	n.d.	151.282	n.d.	11.1	19.2	24.4	188	101	26.1	5.98	1.71	99.1	52.1	17.9	420	2.56	193	116	647	6.84	4.7	74.1	179	43.2	105	1.28	11.1	8.97	n.d.	0.393	1.14	43.6	n.d.	8.55	n.d.	50.4	2.56	15.4
NKW_785	Female	Adult	-19.16	11.49	Herring	Fish	10.31	67.42	1.85	0.33	n.d.	n.d.	n.d.	n.d.	0.757	0.979	0.63	12.4	7.73	1.03	1.21	0.422	0.374	3.61	0.515	38.1	0.442	0.884	0.438	62.9	0.509	0.515	16.7	39.9	7.73	20.3	0.515	10.3	4.64	n.d.	1.03	1.37	6.7	n.d.	0.722	n.d.	5.15	0.515	1.55
NKW_506	Male	Adult	-19.59	11.72	Herring	Fish	NA	68.76	1.95	NA	NA	NA	NA	NA	NA	NA	NA	NA	NA	NA	NA	NA	NA	NA	NA	NA	NA	NA	NA	NA	NA	NA	NA	NA	NA	NA	NA	NA	NA	NA	NA	NA	NA	NA	NA	NA	NA	NA	NA
NKW_924	Male	Adult	-18.26	12.57	Seal	Seal	2.5	65.98	1.19	0.252	n.d.	n.d.	n.d.	n.d.	1.5	1.64	1.35	42	16	5	1.53	0.5	16	11	4	101	0.5	41	22.5	141	1.5	1	22.5	56.5	12.8	32.2	0.5	8.5	6	n.d.	0.667	2.17	5.5	n.d.	1.07	n.d.	15.5	0.446	0.431
NKW_923	Male	Adult	-18.91	11.6	Herring	Fish	6.08	71.12	1.3	0.438	n.d.	n.d.	n.d.	n.d.	1.35	4.73	1.05	31.4	20.6	6.76	1.16	0.221	20.3	8.45	3.72	71.3	0.394	34.1	19.9	100	2.03	1.35	15.9	40.5	9.68	23.1	0.338	5.41	3.72	n.d.	0.45	1.13	10.5	n.d.	1.22	n.d.	16.2	1.01	4.73
NKW_421	Male	Adult	-18.99	11.69	Herring	Fish	19.8	65.36	1.82	1.36	n.d.	57.5792	210.294	n.d.	10.9	25.5	50.3	259	183	39.8	27.5	2.49	144	61.5	26	588	6.56	252	142	824	12.9	7.47	113	292	66.6	151	2.38	31.1	22.3	0.452489	2.3	1.85	50.1	n.d.	9.5	n.d.	88.1	3.51	21.8
NKW_348	Male	Adult	-19.17	11.51	Herring	Fish	28.78	62.13	1.52	8.67	n.d.	19.5572	104.797	n.d.	14.4	25.3	24.5	92.4	97	29.3	19.4	1.85	89.1	26.4	9.04	165	4.24	94.8	54.8	233	7.75	3.51	27.1	64.8	16.2	41	0.738	5.9	4.61	0.369004	0.615	1.17	55.9	n.d.	8.12	n.d.	40.2	4.06	21.2
NKW_908	Unknown	Unknown	-18.18	11.76	Lumpfish	Fish	31.82	66.25	2.4	10.9	n.d.	n.d.	n.d.	n.d.	11.9	20.5	26.8	106	92.9	26.5	13.9	1.26	83.1	29	10.1	198	3.03	106	60.6	265	6.57	3.79	30.6	75	18.9	48.1	0.758	6.06	4.8	n.d.	0.589	0.589	60.6	n.d.	11.4	n.d.	47	5.31	29.3
NKW_004	Male	Adult	-18.07	11.81	Lumpfish	Fish	30.6	60.54	1.66	0.325	n.d.	n.d.	42.7239	n.d.	16.4	26.9	35.3	114	127	34.7	28	2.43	112	31.7	11.2	214	4.66	118	67.9	281	9.14	4.66	28.7	68.7	17.8	44.5	0.746	4.66	3.73	n.d.	0.622	0.995	51.7	n.d.	8.96	n.d.	42	5.97	22.9
Y137	Unknown	Subadult	-18.15	11.49	Lumpfish	Fish	37.4	68.66	1.67	7.95	n.d.	n.d.	87.5969	n.d.	9.11	12	16.7	108	54.7	15.5	13.2	0.775	52.7	26.9	11	251	2.33	102	59.3	366	5.62	2.71	67.6	168	35.6	75.5	2.33	37.6	19.8	0.581395	3.94	2.58	39.1	0.968992	7.17	n.d.	25.6	4.46	19.4
NKW_079	Male	Adult	-17.73	11.55	Lumpfish	Fish	26.83	70.87	2.25	2.12	n.d.	24.7104	149.228	n.d.	22.6	35.5	56.4	202	181	50.2	28.2	3.09	162	58.7	22.4	440	6.56	206	121	587	15.3	8.3	80.1	194	47	105	2.12	18.9	13.5	n.d.	1.61	2.19	55.6	n.d.	13.9	n.d.	73.6	6.56	30.7
NKW_572	Male	Adult	-18.42	11.49	Lumpfish	Fish	8.44	65.49	1.72	1.84	n.d.	n.d.	n.d.	n.d.	2.15	4.75	5.06	35.1	21.5	6.29	3.83	0.309	23.2	9.36	3.53	73.6	0.613	38	21	118	1.53	1.07	14	33.9	8.69	22.6	0.434	4.14	3.22	n.d.	0.665	1.28	14.7	n.d.	3.07	n.d.	12.3	1.07	5.67
NKW_537	Female	Adult	-18.35	11.49	Lumpfish	Fish	34.69	61.88	1.59	7.4	n.d.	n.d.	39.7959	n.d.	18.9	18.6	45.9	143	126	36.7	34.9	2.3	118	38.5	14.8	328	6.38	144	87.2	460	11	4.85	63.5	152	37.7	96.8	1.53	16.3	12.2	0.510204	1.36	1.36	50.5	n.d.	10.5	n.d.	50	6.12	27.6
NKW_978	Unknown	Unknown	-18.28	11.28	Lumpfish	Fish	35.03	65.97	1.76	4.57	n.d.	80.9645	331.98	n.d.	27.4	51.8	72.6	494	267	65.7	33.5	4.06	256	130	49	1120	6.85	526	315	1550	17.3	12.2	176	419	108	258	2.79	26.4	21.8	0.507614	1.86	2.12	63.7	n.d.	20.8	n.d.	135	6.09	38.3
NKW_714	Male	Subadult	-18.27	11.88	Lumpfish	Fish	18.77	64.07	1.01	2.56	n.d.	n.d.	n.d.	n.d.	4.27	12.1	11.4	99.8	50.7	14	3.92	0.683	51.4	28.3	10.4	237	1.02	87.2	46.4	368	3.92	2.9	44.7	112	25.9	52.4	1.02	9.22	6.66	n.d.	0.569	0.91	30	n.d.	3.07	n.d.	29.5	2.56	11.1
K1	Female	Adult	-18.51	12.62	Seal	Seal	29.07	69.98	4.88	3.33	n.d.	25.7407	113.148	n.d.	9.63	20.6	36.9	316	106	30	18.5	1.3	122	78.3	38.9	1030	6.48	249	139	1660	20.6	6.67	386	973	205	435	8.52	224	147	3.88889	31.7	26.5	84.4	1.11111	21.5	n.d.	78.5	8.71	65.7
KI07	Male	Adult	-18.01	12.32	Seal	Seal	33.76	65.73	2.67	8.92	n.d.	163.694	373.408	n.d.	20.9	68	59.4	1400	269	63.4	24	3.66	237	356	142	4090	4.62	659	328	6610	40.4	26.9	921	2240	501	916	14	288	188	3.66242	25.1	19.6	86	n.d.	25.3	n.d.	506	7.16	33.8
NKW_598	Male	Adult	-18.57	11.33	Lumpfish	Fish	22.46	55.67	1.39	6.92	n.d.	228.923	759.231	n.d.	13.2	62.3	111	1716	354	86.8	21.4	5.69	409	388	169	3560	6.31	981	607	4930	45.1	39.1	679	1690	379	724	12.9	181	118	2.76923	14.1	8.82	72	n.d.	43.4	n.d.	585	7.69	49.5
										Cells coloured yellow indicate values generated by multiple imputation
										Pollutant coloured green if found in over 65% of whale samples and included for statistical analysis
										n.d. = non-detected and not used for analysis
										NA= not analysed
[truncated: 42 more columns]
